# Supplementary material for: Understanding dimensions of trust in AI through quantitative cognition: Implications for human-AI collaboration
Source: PLoS One. 2025 Jul 2;20(7):e0326558. doi: 10.1371/journal.pone.0326558 (PMC12221052; doi:10.1371/journal.pone.0326558)
Supplement: S5 File — (XLS) [file pone.0326558.s005.xls]

## Sheet: fundamental data
KC_remember	KC_understanding	KC_application	KC_analyzing	KC_evaluation	KC_creation	Gender	Age	Edu	JP	HLT1	HLT2	HLT3	HLT4	HLT	FT1	FT2	FT3	FT	CT1	CT2	CT3	CT4	CT	ET1	ET2	ET3	ET
0.6	0.5	0.5	0.6	0.3	1	2	2	2	1	1	1	1	1	1	1	1	1	1	1	1	1	4	1.75	2	3	2	2.33333
0.6	0.6	0.9	1	0.9	1	1	2	1	2	5	4	5	4	4.5	5	5	5	5	5	5	5	3	4.5	3	3	3	3
0.4	0.6	0.8	1.1	0.8	1	2	3	2	3	2	1	3	1	1.75	2	1	1	1.33333	4	2	2	3	2.75	4	3	4	3.66667
0.3	0.4	0.6	1.1	0.3	1	2	2	2	1	5	4	5	5	4.75	5	5	5	5	5	5	4	4	4.5	4	4	4	4
0.8	0.8	0.5	0.4	0.3	1	2	2	2	4	3	5	5	5	4.5	3	4	2	3	4	4	5	3	4	2	3	2	2.33333
1	1	1	1	1	1	1	2	2	5	4	4	4	4	4	5	4	4	4.33333	4	5	4	3	4	6	4	4	4.66667
1	1	1	1	1	1	2	2	2	5	5	5	5	5	5	5	5	5	5	5	5	5	6	5.25	4	6	6	5.33333
1	1	1	1	1	1	1	2	2	5	4	3	4	4	3.75	3	3	4	3.33333	4	4	4	6	4.5	6	6	6	6
0.6	1	0.7	1	1	1	2	3	1	1	4	5	3	3	3.75	2	3	4	3	5	4	3	6	4.5	5	6	4	5
0.83	0.83	0.67	1	1	1	2	2	2	1	5	4	4	5	4.5	4	5	5	4.66667	4	5	4	1	3.5	2	2	2	2
0.7	0.9	0.8	1	0.9	1	1	2	2	1	4	4	4	3	3.75	3	2	3	2.66667	4	4	4	4	4	3	3	4	3.33333
0.83	1	1	1	0.83	1	2	2	2	5	3	3	3	3	3	3	4	4	3.66667	3	3	4	4	3.5	2	4	6	4
0.83	0.83	1	1	0.83	1	2	2	2	1	5	4	2	5	4	5	5	5	5	5	5	5	5	5	5	5	5	5
0.5	0.83	1	1	0.83	1	2	2	1	1	6	6	6	6	6	6	6	6	6	6	6	6	4	5.5	3	4	4	3.66667
1	0.83	0.83	1	0.83	1	1	2	2	1	5	4	4	5	4.5	5	5	5	5	4	5	4	3	4	3	3	3	3
0.83	0.67	0.83	1	0.83	1	2	2	2	3	4	5	5	5	4.75	5	6	5	5.33333	5	5	5	5	5	6	5	4	5
0.83	1	0.83	0.83	0.83	1	1	2	2	5	3	2	2	2	2.25	2	2	3	2.33333	2	2	3	2	2.25	2	2	1	1.66667
0.5	0.67	0.83	0.83	0.83	1	2	2	2	1	3	4	4	3	3.5	3	4	3	3.33333	4	3	4	5	4	5	4	4	4.33333
0.67	0.83	0.83	0.67	0.83	1	2	2	2	1	6	6	6	6	6	6	6	6	6	6	6	6	4	5.5	4	4	4	4
0.83	0.83	0.83	1	0.67	1	1	2	2	5	4	6	6	5	5.25	5	4	5	4.66667	5	5	6	6	5.5	6	6	5	5.66667
0.83	0.83	0.83	1	0.67	1	2	1	2	5	3	2	5	4	3.5	4	4	2	3.33333	3	3	4	1	2.75	4	5	6	5
0.5	0.5	0.5	1	0.67	1	2	2	2	3	5	5	5	5	5	4	5	5	4.66667	5	4	5	3	4.25	3	3	2	2.66667
0.83	0.83	0.83	0.83	0.67	1	1	2	2	1	2	4	2	2	2.5	3	4	4	3.66667	2	4	3	3	3	3	3	3	3
0.67	0.83	0.67	0.5	0.67	1	2	2	2	1	2	2	2	2	2	3	3	2	2.66667	1	2	1	5	2.25	5	5	4	4.66667
0.6	0.5	0.5	0.8	0.5	1	2	2	2	2	4	4	4	4	4	4	4	4	4	4	4	4	3	3.75	3	3	5	3.66667
0.6	0.4	0.8	1	0.3	1	2	2	2	1	3	4	3	4	3.5	3	3	5	3.66667	5	5	5	5	5	5	3	4	4
0.4	0.7	0.9	0.5	0	1	2	2	2	1	5	4	4	3	4	4	4	4	4	4	5	4	6	4.75	4	5	6	5
0.2	0.6	0.9	1	1	0.9	2	2	2	1	4	5	5	5	4.75	4	5	5	4.66667	5	5	5	5	5	5	5	5	5
0.4	0.8	1	1	0.9	0.9	2	2	1	2	3	6	6	5	5	4	5	4	4.33333	3	3	4	5	3.75	3	4	5	4
0.8	0.5	0.5	0.8	0.6	0.9	1	3	3	1	3	3	3	3	3	4	3	4	3.66667	4	3	4	2	3.25	3	3	3	3
0.7	0.9	0.8	1	0	0.9	2	2	2	1	5	5	5	6	5.25	6	6	6	6	6	6	6	2	5	2	2	4	2.66667
0.9	0.8	0.8	1	0	0.9	1	2	1	1	3	5	4	1	3.25	3	3	5	3.66667	2	3	4	4	3.25	3	3	4	3.33333
0.83	1	1	1	1	0.83	2	2	3	5	3	2	1	2	2	2	2	2	2	2	2	3	2	2.25	2	2	2	2
0.83	1	0.83	0.83	1	0.83	2	2	2	3	4	4	4	4	4	4	4	4	4	4	4	4	4	4	5	5	5	5
1	1	0.67	0.67	1	0.83	2	2	2	1	4	5	5	4	4.5	4	5	3	4	4	5	3	5	4.25	4	5	4	4.33333
0.83	0.83	0.67	0.67	1	0.83	2	2	2	1	4	5	4	3	4	5	4	3	4	4	5	5	1	3.75	2	2	5	3
0.83	0.83	0.83	0.83	0.83	0.83	2	2	2	1	5	3	5	5	4.5	4	6	3	4.33333	5	4	3	5	4.25	3	3	5	3.66667
0.83	0.83	0.83	0.83	0.83	0.83	2	2	2	1	2	6	6	6	5	5	5	5	5	5	5	5	5	5	5	5	5	5
0.83	0.83	0.83	0.83	0.83	0.83	1	2	2	1	2	5	5	6	4.5	2	1	6	3	1	5	2	4	3	6	6	6	6
0.83	0.83	0.83	0.83	0.83	0.83	2	2	2	1	4	4	4	4	4	5	5	4	4.66667	4	6	6	5	5.25	4	5	4	4.33333
0.83	0.83	0.83	0.83	0.83	0.83	1	2	2	1	4	4	4	4	4	4	4	4	4	4	4	4	5	4.25	5	6	6	5.66667
0.83	0.83	0.83	0.83	0.83	0.83	1	2	2	1	3	3	4	3	3.25	4	4	3	3.66667	4	3	4	4	3.75	6	4	4	4.66667
0.83	0.83	0.83	0.83	0.83	0.83	2	2	2	5	4	4	4	4	4	4	4	4	4	4	4	4	2	3.5	2	2	1	1.66667
0.67	0.83	0.83	0.83	0.83	0.83	2	2	1	2	5	4	6	3	4.5	1	4	1	2	4	3	4	5	4	6	6	6	6
0.83	0.5	0.83	0.83	0.83	0.83	2	2	2	1	3	4	3	3	3.25	4	4	4	4	4	4	4	5	4.25	5	5	6	5.33333
0.67	1	0.67	0.83	0.83	0.83	2	2	2	1	4	4	3	3	3.5	4	4	4	4	4	3	4	5	4	6	6	5	5.66667
0.83	0.83	0.67	0.83	0.83	0.83	1	2	2	1	2	5	4	4	3.75	2	4	2	2.66667	4	2	4	5	3.75	5	4	4	4.33333
0.5	0.67	0.67	0.83	0.83	0.83	2	2	2	1	5	3	3	2	3.25	3	5	5	4.33333	5	3	5	6	4.75	6	6	5	5.66667
0.83	0.67	0.5	0.83	0.83	0.83	2	2	1	1	3	2	1	3	2.25	3	3	2	2.66667	2	2	2	4	2.5	6	4	6	5.33333
0.83	1	1	0.67	0.83	0.83	2	2	2	1	2	2	2	3	2.25	3	2	2	2.33333	2	2	2	4	2.5	3	4	5	4
0.83	0.83	0.83	0.67	0.83	0.83	2	2	2	1	4	4	4	5	4.25	4	4	3	3.66667	3	3	3	5	3.5	6	6	5	5.66667
0.83	0.83	0.83	0.67	0.83	0.83	1	2	2	5	5	6	5	4	5	6	5	4	5	5	6	6	6	5.75	6	3	4	4.33333
0.83	0.83	0.83	0.67	0.83	0.83	2	2	2	1	3	3	3	3	3	4	4	4	4	4	3	4	2	3.25	2	2	2	2
0.83	0.83	0.83	0.67	0.83	0.83	2	2	2	1	5	4	5	5	4.75	3	5	4	4	4	5	4	2	3.75	2	3	3	2.66667
0.83	0.67	0.83	0.67	0.83	0.83	2	2	2	1	3	3	3	5	3.5	3	3	4	3.33333	3	4	3	1	2.75	1	1	1	1
0.67	0.83	0.67	0.5	0.83	0.83	1	2	2	1	4	5	4	4	4.25	4	4	3	3.66667	4	3	3	2	3	2	3	3	2.66667
0.33	0.5	0.33	0.5	0.83	0.83	1	2	2	2	3	3	3	3	3	3	3	3	3	3	3	3	3	3	2	3	3	2.66667
0.67	1	0.67	0.33	0.83	0.83	2	2	2	1	1	2	3	1	1.75	2	2	2	2	2	2	2	2	2	2	3	3	2.66667
0.83	1	1	1	0.67	0.83	1	2	2	1	4	4	5	6	4.75	5	5	4	4.66667	4	4	4	6	4.5	6	6	6	6
0.83	1	0.83	1	0.67	0.83	2	2	2	1	3	1	2	1	1.75	2	2	2	2	2	2	3	2	2.25	2	3	3	2.66667
0.67	1	0.83	0.83	0.67	0.83	2	2	2	2	3	3	4	3	3.25	4	3	3	3.33333	3	3	3	4	3.25	5	5	5	5
0.83	0.83	0.83	0.83	0.67	0.83	1	2	1	5	3	4	5	4	4	3	4	5	4	5	3	4	5	4.25	5	5	5	5
0.83	0.83	0.67	0.83	0.67	0.83	2	2	2	1	4	4	4	3	3.75	4	4	3	3.66667	4	3	4	5	4	6	6	6	6
0.67	0.67	0.67	0.83	0.67	0.83	2	2	2	1	2	2	1	2	1.75	2	2	2	2	1	2	3	2	2	2	2	2	2
1	0.83	0.83	0.67	0.67	0.83	2	2	1	1	3	3	2	4	3	4	4	4	4	3	4	3	1	2.75	1	2	2	1.66667
0.5	0.83	0.67	0.67	0.67	0.83	2	2	2	1	6	6	6	6	6	6	6	6	6	6	6	6	3	5.25	3	3	3	3
0.67	0.67	0.67	0.67	0.67	0.83	2	2	2	1	2	2	2	2	2	3	3	2	2.66667	2	2	2	5	2.75	5	5	5	5
0.5	0.5	0.5	0.67	0.67	0.83	2	2	2	1	2	3	1	2	2	2	1	1	1.33333	2	2	1	6	2.75	5	6	6	5.66667
0.67	0.67	0.67	0.5	0.67	0.83	2	2	2	1	3	3	3	3	3	3	3	3	3	3	3	3	5	3.5	5	5	5	5
0.83	1	1	0.83	0.5	0.83	2	2	2	1	5	5	5	5	5	3	3	3	3	3	3	3	5	3.5	5	5	2	4
0.5	0.67	0.67	0.67	0.5	0.83	2	2	2	1	4	2	2	4	3	2	2	2	2	3	3	2	2	2.5	5	5	5	5
0.83	1	0.67	0.33	0.5	0.83	2	2	2	1	4	5	4	4	4.25	5	5	4	4.66667	4	5	4	5	4.5	5	4	5	4.66667
0.83	0.83	0.83	0.33	0.33	0.83	2	2	2	1	2	3	2	3	2.5	3	3	3	3	3	2	3	3	2.75	5	5	6	5.33333
0.83	0.83	0.67	0.33	0.33	0.83	2	2	2	1	2	3	3	2	2.5	2	5	4	3.66667	5	3	3	5	4	4	2	1	2.33333
0.9	0.3	0.8	1	0.8	0.8	2	2	2	1	4	3	4	4	3.75	4	4	5	4.33333	4	4	4	4	4	5	4	5	4.66667
0.7	0.7	0.7	1	0.8	0.8	2	2	2	1	4	1	4	3	3	3	4	3	3.33333	4	3	4	6	4.25	4	4	5	4.33333
0.4	0.6	0.7	1	0.8	0.8	1	2	2	1	5	5	5	5	5	5	5	5	5	5	5	5	6	5.25	6	6	6	6
0.6	0.5	0.7	1	0.8	0.8	2	2	2	1	3	1	2	3	2.25	3	2	3	2.66667	1	3	1	6	2.75	5	6	5	5.33333
0.8	0.7	0.7	0.9	0.8	0.8	2	2	2	1	4	4	4	4	4	4	4	4	4	4	4	4	3	3.75	3	4	4	3.66667
0.9	0.6	0.6	0.6	0.8	0.8	2	2	1	1	5	5	5	4	4.75	4	4	4	4	4	6	5	4	4.75	1	1	3	1.66667
0.4	0.8	0.6	0.6	0.7	0.8	2	1	1	1	4	5	5	6	5	5	5	6	5.33333	5	5	5	5	5	4	3	3	3.33333
1	0.5	0.6	0.5	0.7	0.8	2	2	2	1	3	2	5	3	3.25	4	5	4	4.33333	6	3	6	5	5	5	6	6	5.66667
0.6	0.6	1	0.9	0.3	0.8	2	2	2	1	3	4	4	4	3.75	4	4	4	4	4	4	4	5	4.25	4	4	5	4.33333
0.6	0.6	0.6	0.9	0.3	0.8	2	2	2	4	5	5	5	5	5	3	5	5	4.33333	4	4	5	5	4.5	5	5	5	5
0.3	0.6	0.6	0.9	0.3	0.8	1	2	2	1	5	6	5	5	5.25	6	5	5	5.33333	4	6	5	5	5	3	4	4	3.66667
0.4	0.7	0.7	0.7	0.3	0.8	2	2	2	1	4	4	4	5	4.25	3	5	6	4.66667	6	6	6	6	6	4	6	6	5.33333
0.6	0.8	0.6	0.6	0.3	0.8	2	2	1	1	4	5	5	3	4.25	4	4	4	4	5	5	4	4	4.5	4	4	4	4
0.4	0.4	0.6	0.2	0.3	0.8	1	2	2	1	4	4	4	4	4	5	5	4	4.66667	4	6	6	3	4.75	3	3	3	3
0.6	0.7	0.8	1	0.2	0.8	2	2	2	5	5	5	4	4	4.5	5	5	5	5	6	6	6	4	5.5	3	4	4	3.66667
0.7	0.7	0.7	1	0	0.8	2	2	2	1	3	2	3	3	2.75	4	4	3	3.66667	4	4	2	3	3.25	3	3	4	3.33333
0.9	0.7	0.6	0.8	0	0.8	2	2	2	5	4	4	4	4	4	4	4	4	4	4	4	4	2	3.5	2	3	3	2.66667
0.4	0.6	0.6	1	1	0.7	2	2	1	1	3	3	3	4	3.25	4	4	4	4	3	3	3	4	3.25	3	5	6	4.66667
0.4	0.6	0.6	0.8	1	0.7	2	2	2	1	6	6	6	6	6	6	6	6	6	6	6	6	4	5.5	4	4	5	4.33333
0.6	0.6	0.3	0.3	1	0.7	2	2	2	1	2	3	3	3	2.75	4	3	3	3.33333	3	4	3	3	3.25	6	6	4	5.33333
0.6	0.5	0.6	0.8	0.9	0.7	2	2	2	1	3	3	3	3	3	3	3	3	3	3	3	3	4	3.25	5	4	5	4.66667
0.9	0.7	0.7	0.9	0.8	0.7	2	2	2	1	5	5	5	5	5	5	5	5	5	5	5	5	5	5	3	5	5	4.33333
0.4	0.7	0.7	0.9	0.8	0.7	2	2	2	1	4	4	4	4	4	3	4	4	3.66667	4	4	4	4	4	4	4	4	4
0.4	0.5	0.7	0.9	0.8	0.7	2	2	2	2	4	5	3	4	4	3	4	4	3.66667	4	5	4	2	3.75	3	5	5	4.33333
0.5	0.8	0.7	0.7	0.8	0.7	2	2	2	1	2	3	3	2	2.5	2	4	3	3	4	4	4	4	4	6	5	5	5.33333
0.3	0.6	0.7	0.9	0.7	0.7	2	2	3	2	5	5	4	3	4.25	5	4	6	5	4	4	5	5	4.5	3	4	5	4
0.4	0.7	0.6	0.9	0.7	0.7	2	2	2	1	3	2	3	3	2.75	1	2	2	1.66667	3	3	1	2	2.25	4	4	2	3.33333
0.6	0.6	0.7	0.8	0.7	0.7	2	2	1	1	2	2	2	1	1.75	2	2	2	2	2	2	3	5	3	5	5	4	4.66667
0.6	1	0.6	0.8	0.7	0.7	1	2	2	1	3	4	5	5	4.25	4	5	5	4.66667	4	5	4	4	4.25	3	2	5	3.33333
0.7	0.5	0.6	0.8	0.7	0.7	2	2	2	2	4	3	3	3	3.25	4	3	4	3.66667	5	5	4	4	4.5	2	2	4	2.66667
0.4	0.6	0.5	0.8	0.7	0.7	1	2	2	1	1	3	2	1	1.75	3	4	3	3.33333	1	3	3	4	2.75	4	5	5	4.66667
0.4	0.8	0.7	0.7	0.7	0.7	2	2	1	1	4	4	4	4	4	4	4	4	4	4	4	4	2	3.5	2	2	2	2
0.7	0.9	0.5	0.7	0.7	0.7	1	2	2	5	4	4	4	5	4.25	5	5	4	4.66667	5	4	3	6	4.5	5	5	6	5.33333
0.7	0.8	0.6	0.9	0.6	0.7	2	2	2	1	3	3	4	2	3	3	3	3	3	3	4	3	4	3.5	4	4	4	4
0.4	0.5	0.6	0.8	0.6	0.7	2	2	2	5	3	4	5	2	3.5	1	5	4	3.33333	4	5	3	1	3.25	2	1	3	2
0.4	0.6	0.6	0.9	0.5	0.7	1	2	1	5	3	3	2	2	2.5	3	3	2	2.66667	3	3	3	3	3	3	3	3	3
0.8	0.4	0.5	0.7	0.4	0.7	2	2	1	1	6	4	4	4	4.5	3	3	4	3.33333	4	4	5	5	4.5	5	5	3	4.33333
0.9	0.8	0.7	1	0.3	0.7	2	2	1	3	3	3	3	3	3	3	3	3	3	3	3	3	6	3.75	4	5	6	5
0.4	0.9	0.6	1	0.3	0.7	2	2	2	1	1	5	4	4	3.5	2	1	2	1.66667	6	3	4	4	4.25	4	5	4	4.33333
0.4	0.6	0.6	0.8	0.3	0.7	2	2	2	1	6	6	6	6	6	6	6	6	6	6	6	6	6	6	6	5	5	5.33333
0.8	0.5	0.6	0.8	0.3	0.7	2	2	2	1	3	3	3	3	3	3	3	3	3	3	3	3	2	2.75	3	2	2	2.33333
0.8	0.6	0.7	0.7	0.3	0.7	2	2	2	1	6	2	3	4	3.75	3	4	4	3.66667	5	6	4	3	4.5	2	3	2	2.33333
0.4	0.6	1	0.7	0.2	0.7	2	2	2	1	1	3	3	3	2.5	4	3	2	3	3	2	2	5	3	3	4	5	4
0.83	0.83	0.83	1	0.83	0.67	2	2	2	5	4	4	5	4	4.25	4	4	4	4	4	4	4	5	4.25	5	5	5	5
0.83	0.83	1	0.83	0.83	0.67	2	2	2	1	1	5	5	4	3.75	4	3	4	3.66667	5	3	2	3	3.25	3	3	3	3
0.67	0.67	0.83	0.83	0.83	0.67	2	2	2	1	4	4	4	4	4	4	4	4	4	4	4	4	6	4.5	2	2	6	3.33333
0.83	0.67	0.67	0.83	0.83	0.67	2	2	1	5	6	2	1	6	3.75	1	3	6	3.33333	1	5	5	5	4	5	5	5	5
0.5	0.5	0.5	0.83	0.83	0.67	2	2	2	4	5	4	5	4	4.5	6	5	5	5.33333	5	6	5	6	5.5	4	4	2	3.33333
0.83	0.83	0.83	0.67	0.83	0.67	2	2	2	1	4	4	4	4	4	4	4	4	4	3	4	4	3	3.5	2	2	2	2
0.67	0.83	0.83	0.67	0.83	0.67	1	2	2	1	4	4	4	4	4	5	5	4	4.66667	4	6	6	6	5.5	4	4	4	4
0.67	0.83	0.83	0.67	0.83	0.67	2	2	2	2	4	3	3	3	3.25	3	3	4	3.33333	3	3	3	6	3.75	4	6	6	5.33333
0.67	0.83	0.83	0.67	0.83	0.67	1	2	2	5	4	4	4	4	4	4	4	4	4	4	4	4	2	3.5	5	3	1	3
0.83	0.67	0.83	0.67	0.83	0.67	2	2	2	1	2	2	3	1	2	4	5	5	4.66667	5	5	2	5	4.25	4	5	5	4.66667
0.67	0.67	0.83	0.67	0.83	0.67	2	2	2	1	5	5	4	5	4.75	5	5	6	5.33333	6	5	5	2	4.5	2	1	1	1.33333
0.83	0.83	0.67	0.67	0.83	0.67	1	2	2	1	3	3	3	2	2.75	3	3	2	2.66667	3	2	3	4	3	4	4	4	4
0.83	0.67	0.67	0.67	0.83	0.67	2	2	2	2	3	3	3	3	3	2	2	2	2	3	4	3	5	3.75	4	5	5	4.66667
0.5	0.83	0.83	0.5	0.83	0.67	2	2	2	2	2	2	2	2	2	2	3	3	2.66667	3	2	2	2	2.25	3	3	3	3
0.67	0.67	0.67	0.5	0.83	0.67	1	2	2	1	3	3	2	2	2.5	3	3	3	3	3	3	3	6	3.75	5	3	6	4.66667
0.83	0.5	0.67	0.5	0.83	0.67	1	2	2	1	5	4	5	4	4.5	4	4	4	4	4	4	3	2	3.25	2	2	3	2.33333
0.67	0.67	0.67	0.33	0.83	0.67	2	2	2	1	2	3	5	5	3.75	6	6	6	6	6	6	3	2	4.25	3	2	2	2.33333
0.83	1	0.83	0.83	0.67	0.67	1	2	2	1	1	2	3	2	2	1	2	1	1.33333	3	2	2	6	3.25	6	4	5	5
0.83	0.67	0.67	0.83	0.67	0.67	2	2	2	1	4	4	5	4	4.25	5	5	5	5	4	5	5	6	5	6	6	4	5.33333
0.83	0.83	0.67	0.67	0.67	0.67	2	2	2	1	4	4	5	2	3.75	4	4	4	4	5	5	3	4	4.25	6	6	4	5.33333
0.67	0.83	0.67	0.67	0.67	0.67	1	2	2	1	4	5	5	5	4.75	5	5	5	5	3	4	4	6	4.25	5	5	6	5.33333
0.83	0.67	0.67	0.67	0.67	0.67	1	2	2	1	6	6	5	6	5.75	6	6	6	6	6	6	6	5	5.75	5	5	5	5
0.83	0.67	0.67	0.67	0.67	0.67	1	2	2	4	2	1	3	2	2	3	3	3	3	2	2	1	5	2.5	2	2	5	3
0.67	0.67	0.67	0.67	0.67	0.67	2	2	2	1	2	2	2	2	2	2	2	2	2	2	2	2	6	3	4	6	5	5
0.67	0.67	0.67	0.67	0.67	0.67	2	2	2	1	3	4	3	4	3.5	3	4	4	3.66667	5	4	3	4	4	5	4	5	4.66667
0.67	0.67	0.67	0.67	0.67	0.67	2	2	1	5	3	3	3	4	3.25	4	4	4	4	4	4	5	2	3.75	2	3	2	2.33333
0.67	0.67	0.67	0.67	0.67	0.67	1	2	2	1	3	3	3	3	3	4	5	2	3.66667	3	4	3	5	3.75	4	5	5	4.66667
0.67	0.67	0.67	0.67	0.67	0.67	1	2	2	1	3	3	3	3	3	4	3	3	3.33333	3	4	3	4	3.5	4	2	4	3.33333
0.67	0.67	0.67	0.67	0.67	0.67	2	2	2	1	4	4	5	4	4.25	5	4	4	4.33333	4	4	5	5	4.5	5	5	4	4.66667
0.67	0.67	0.67	0.67	0.67	0.67	1	2	2	1	4	3	4	3	3.5	4	4	4	4	3	4	3	4	3.5	4	3	4	3.66667
0.67	0.67	0.67	0.67	0.67	0.67	1	2	2	1	4	4	4	4	4	3	3	3	3	3	3	3	5	3.5	2	2	5	3
0.67	0.67	0.67	0.67	0.67	0.67	2	2	2	3	4	4	3	3	3.5	5	5	5	5	3	4	4	5	4	5	5	5	5
0.67	0.67	0.67	0.67	0.67	0.67	2	2	2	4	3	3	4	3	3.25	4	4	4	4	4	4	4	4	4	5	5	4	4.66667
0.67	0.67	0.67	0.67	0.67	0.67	1	2	2	1	2	3	4	4	3.25	3	3	3	3	3	4	4	5	4	5	5	5	5
0.67	0.67	0.67	0.67	0.67	0.67	1	2	2	1	3	2	4	4	3.25	5	4	5	4.66667	4	4	5	2	3.75	1	1	2	1.33333
0.67	0.67	0.67	0.67	0.67	0.67	2	2	2	1	3	4	4	3	3.5	4	3	3	3.33333	3	3	4	1	2.75	2	2	5	3
0.5	0.5	0.67	0.67	0.67	0.67	2	2	2	2	3	4	5	4	4	4	4	5	4.33333	4	4	5	4	4.25	4	4	4	4
0.67	0.33	0.67	0.67	0.67	0.67	2	2	2	5	3	3	3	4	3.25	3	3	2	2.66667	3	3	3	4	3.25	3	3	3	3
0.5	0.83	0.5	0.67	0.67	0.67	2	2	2	1	5	4	4	5	4.5	5	5	5	5	5	5	5	6	5.25	3	3	6	4
0.5	0.67	0.5	0.67	0.67	0.67	1	2	1	1	4	3	5	4	4	4	5	3	4	4	5	5	2	4	2	3	3	2.66667
0.5	0.67	0.5	0.67	0.67	0.67	2	2	2	1	3	4	5	4	4	3	4	4	3.66667	4	4	4	5	4.25	5	5	5	5
0.5	0.83	0.67	0.5	0.67	0.67	2	2	2	1	4	4	4	4	4	5	5	4	4.66667	4	6	6	3	4.75	4	4	4	4
0.83	0.67	0.67	0.5	0.67	0.67	2	2	2	1	4	3	3	3	3.25	3	3	3	3	4	3	3	5	3.75	2	2	4	2.66667
0.67	0.67	0.67	0.5	0.67	0.67	1	2	2	1	4	4	4	3	3.75	4	4	3	3.66667	3	4	3	3	3.25	4	4	4	4
0.67	0.67	0.67	0.5	0.67	0.67	2	2	2	1	3	3	3	3	3	3	3	3	3	3	4	4	3	3.5	2	3	3	2.66667
1	0.5	1	1	0.5	0.67	1	2	2	5	3	3	3	3	3	2	2	3	2.33333	3	3	2	6	3.5	6	6	6	6
0.67	0.83	0.83	0.83	0.5	0.67	2	2	2	1	4	4	4	4	4	4	4	5	4.33333	4	4	4	6	4.5	3	3	3	3
0.67	0.83	0.67	0.83	0.5	0.67	2	2	2	1	2	2	2	3	2.25	2	3	2	2.33333	2	3	2	6	3.25	6	6	6	6
0.67	0.67	0.67	0.83	0.5	0.67	2	2	2	1	6	4	4	4	4.5	3	3	4	3.33333	4	4	5	2	3.75	3	3	3	3
0.67	0.83	0.67	0.67	0.5	0.67	2	2	2	1	4	4	4	4	4	4	4	4	4	4	5	4	1	3.5	2	1	1	1.33333
0.67	0.67	0.67	0.67	0.5	0.67	2	2	2	1	3	4	4	4	3.75	3	3	3	3	4	3	3	5	3.75	3	5	6	4.66667
0.5	0.67	0.67	0.67	0.5	0.67	2	2	1	5	4	4	4	3	3.75	4	4	4	4	4	4	4	5	4.25	6	6	6	6
0.5	0.5	0.5	0.67	0.5	0.67	2	2	2	1	3	4	3	3	3.25	5	5	4	4.66667	3	3	4	5	3.75	6	4	6	5.33333
0.83	0.67	0.83	0.5	0.5	0.67	1	2	2	1	3	5	5	4	4.25	4	5	4	4.33333	4	4	4	5	4.25	6	5	4	5
0.67	0.5	0.67	0.5	0.5	0.67	2	2	1	1	6	6	6	5	5.75	6	6	6	6	6	6	5	4	5.25	4	4	4	4
0.5	0.5	0.67	0.5	0.5	0.67	2	2	2	3	3	6	5	2	4	6	6	6	6	4	4	6	5	4.75	5	2	2	3
0.67	0.67	0.5	0.5	0.5	0.67	2	2	2	1	4	3	4	4	3.75	3	4	3	3.33333	4	5	4	2	3.75	3	3	2	2.66667
0.5	0.67	0.5	0.5	0.5	0.67	2	2	2	1	4	3	4	4	3.75	4	3	4	3.66667	4	3	4	2	3.25	2	2	2	2
0.5	0.67	0.5	0.5	0.5	0.67	1	2	2	4	4	4	4	3	3.75	3	3	3	3	3	4	4	2	3.25	3	2	2	2.33333
0.67	0.5	0.5	0.5	0.5	0.67	1	2	2	1	4	4	4	4	4	5	5	4	4.66667	4	6	6	3	4.75	4	3	4	3.66667
0.67	0.5	0.5	0.5	0.5	0.67	1	2	2	1	5	4	5	6	5	6	5	5	5.33333	5	5	5	4	4.75	5	5	5	5
0.83	0.83	0.83	0.33	0.5	0.67	2	2	1	1	5	5	5	5	5	5	5	5	5	5	5	5	3	4.5	3	2	5	3.33333
0.33	0.33	0.33	0.33	0.5	0.67	1	2	2	1	3	3	3	3	3	3	4	3	3.33333	3	4	2	3	3	2	3	3	2.66667
1	0.83	0.83	0.17	0.5	0.67	2	2	2	1	1	2	3	1	1.75	2	2	3	2.33333	1	2	2	5	2.5	4	4	5	4.33333
0.67	0.33	0.5	1	0.33	0.67	1	2	2	3	3	3	3	5	3.5	5	5	5	5	3	4	4	4	3.75	4	4	4	4
0.5	0.5	0.67	0.67	0.33	0.67	2	2	2	1	5	5	5	5	5	4	6	5	5	5	5	6	3	4.75	3	3	3	3
0.83	0.83	0.67	0.5	0.33	0.67	2	2	1	5	3	4	3	3	3.25	3	5	3	3.66667	4	4	4	6	4.5	6	6	6	6
0.33	0.5	0.5	0.5	0.33	0.67	1	2	1	1	6	6	6	5	5.75	6	6	6	6	6	6	6	3	5.25	4	4	5	4.33333
0.5	0.67	0.5	0.33	0.33	0.67	2	2	2	1	5	5	4	4	4.5	4	4	5	4.33333	5	5	5	2	4.25	2	2	3	2.33333
0.6	0.5	0.6	0.8	1	0.6	2	2	2	1	3	6	6	3	4.5	6	6	2	4.66667	2	6	3	2	3.25	6	5	4	5
1	0.9	0.6	0.6	1	0.6	1	2	2	5	5	5	3	4	4.25	4	5	5	4.66667	5	5	4	6	5	6	6	6	6
0.4	0.6	0.8	0.8	0.8	0.6	2	2	2	2	5	4	4	5	4.5	5	4	4	4.33333	3	4	4	6	4.25	6	6	6	6
0.8	0.8	0.6	0.9	0.7	0.6	2	2	2	1	2	2	2	2	2	1	3	1	1.66667	2	2	2	4	2.5	3	5	5	4.33333
0.4	0.5	0.7	0.8	0.7	0.6	1	2	2	1	5	4	4	3	4	5	5	5	5	5	5	5	5	5	5	4	4	4.33333
0.7	0.8	0.5	0.8	0.7	0.6	2	2	2	1	4	5	5	5	4.75	4	4	5	4.33333	5	4	4	5	4.5	5	5	5	5
0.2	0.5	0.5	0.7	0.7	0.6	1	2	2	1	3	5	3	2	3.25	3	4	4	3.66667	5	5	4	5	4.75	5	5	4	4.66667
0.4	0.4	0.5	0.7	0.7	0.6	2	2	2	1	3	3	3	3	3	3	3	3	3	3	3	3	2	2.75	2	3	2	2.33333
0.6	0.6	0.6	0.6	0.7	0.6	1	2	2	1	4	5	6	4	4.75	4	4	4	4	6	5	5	5	5.25	5	4	6	5
0.4	0.6	0.7	0.6	0.6	0.6	2	2	2	5	4	4	3	4	3.75	4	4	4	4	4	4	4	5	4.25	4	5	5	4.66667
0.7	0.7	0.6	0.6	0.6	0.6	2	2	1	5	3	4	4	4	3.75	3	4	5	4	3	4	3	5	3.75	4	4	5	4.33333
0.6	0.7	0.5	0.6	0.6	0.6	2	2	2	5	2	3	3	2	2.5	3	4	3	3.33333	4	2	3	3	3	3	3	2	2.66667
0.6	0.7	0.5	0.7	0.3	0.6	1	2	2	1	4	4	4	4	4	5	5	4	4.66667	4	3	4	2	3.25	2	1	1	1.33333
0.3	0.5	0.4	0.8	1	0.5	2	2	1	1	2	5	4	3	3.5	2	2	4	2.66667	4	5	2	4	3.75	4	4	4	4
0.6	0.7	0.4	0.4	1	0.5	2	2	2	5	3	3	4	4	3.5	5	6	4	5	4	6	6	4	5	2	6	4	4
0.67	0.67	0.67	0.67	0.83	0.5	1	2	2	1	4	3	3	4	3.5	3	2	2	2.33333	2	5	2	4	3.25	5	6	6	5.66667
0.67	0.67	0.67	0.67	0.83	0.5	1	2	2	1	4	4	4	4	4	4	4	4	4	4	4	4	5	4.25	5	5	5	5
0.6	0.6	0.8	0.8	0.8	0.5	2	2	2	4	3	3	3	6	3.75	6	6	6	6	5	5	4	5	4.75	4	4	4	4
0.6	0.4	0.5	0.8	0.8	0.5	1	2	2	1	4	4	4	4	4	4	4	4	4	4	4	4	2	3.5	5	3	3	3.66667
0.8	0.4	0.5	0.6	0.8	0.5	1	3	1	2	5	3	4	4	4	5	5	3	4.33333	5	4	5	4	4.5	5	4	5	4.66667
0.3	0.3	0.5	0.6	0.8	0.5	1	2	2	1	4	4	4	4	4	4	4	4	4	4	4	4	4	4	2	3	2	2.33333
0.6	0.8	0.4	0.4	0.8	0.5	1	2	2	1	5	4	5	4	4.5	4	4	5	4.33333	4	5	5	5	4.75	6	5	4	5
0.9	0.6	0.7	1	0.7	0.5	2	2	2	1	3	4	3	3	3.25	3	3	3	3	3	3	3	6	3.75	5	5	6	5.33333
0.4	0.6	0.7	0.7	0.7	0.5	2	2	2	3	4	4	4	4	4	3	3	3	3	4	4	4	3	3.75	5	4	6	5
0.6	0.7	0.5	0.6	0.7	0.5	2	2	2	5	4	4	5	4	4.25	4	4	4	4	4	5	4	6	4.75	4	5	6	5
0.6	0.9	0.5	0.5	0.7	0.5	1	2	2	5	6	3	6	1	4	3	4	3	3.33333	4	6	6	2	4.5	2	2	2	2
0.67	0.67	0.67	0.67	0.67	0.5	2	2	2	2	6	4	5	4	4.75	5	4	6	5	4	5	4	5	4.5	5	5	5	5
0.67	0.67	0.67	0.67	0.67	0.5	2	2	2	1	6	5	6	6	5.75	5	5	6	5.33333	5	6	5	6	5.5	6	5	6	5.66667
0.5	0.67	0.5	0.67	0.67	0.5	1	2	2	1	5	5	5	5	5	2	5	2	3	2	5	3	6	4	5	6	6	5.66667
0.67	0.33	0.5	0.67	0.67	0.5	2	2	2	5	4	4	3	5	4	3	3	3	3	4	4	4	6	4.5	6	6	6	6
0.67	0.83	0.67	0.5	0.67	0.5	2	2	2	5	5	5	5	5	5	5	5	5	5	5	5	5	5	5	4	6	5	5
0.5	0.5	0.67	0.5	0.67	0.5	2	2	2	1	4	4	3	4	3.75	4	4	4	4	4	4	4	4	4	4	4	2	3.33333
0.5	0.67	0.5	0.5	0.67	0.5	1	2	1	1	1	2	1	2	1.5	4	4	4	4	3	1	2	2	2	3	2	2	2.33333
0.4	0.5	0.4	0.7	0.6	0.5	2	2	2	3	4	4	4	2	3.5	4	3	5	4	4	3	4	6	4.25	3	5	6	4.66667
0.2	0.2	0.4	0.4	0.6	0.5	2	2	2	1	4	4	4	4	4	5	5	4	4.66667	4	6	6	2	4.5	2	2	2	2
1	0.7	0.8	1	0.5	0.5	1	2	2	1	5	5	5	5	5	5	5	5	5	5	5	5	3	4.5	2	2	1	1.66667
0.5	0.67	0.67	0.67	0.5	0.5	2	2	2	1	6	6	5	6	5.75	6	5	5	5.33333	6	6	6	3	5.25	6	6	6	6
0.67	0.83	0.5	0.67	0.5	0.5	2	2	2	1	3	3	3	3	3	2	3	4	3	4	4	4	5	4.25	2	2	2	2
0.33	0.5	0.5	0.67	0.5	0.5	2	2	2	1	3	3	4	4	3.5	5	4	5	4.66667	5	5	5	5	5	5	4	5	4.66667
0.33	0.5	0.33	0.67	0.5	0.5	2	2	2	1	4	3	3	4	3.5	3	4	3	3.33333	5	2	4	4	3.75	5	4	4	4.33333
1	1	1	0.6	0.5	0.5	2	2	2	5	2	3	2	2	2.25	3	4	3	3.33333	3	2	3	5	3.25	4	5	5	4.66667
0.6	0.6	0.7	0.6	0.5	0.5	2	2	2	5	5	5	5	5	5	5	5	5	5	5	5	5	6	5.25	3	6	6	5
0.83	0.67	0.67	0.5	0.5	0.5	2	2	2	1	2	2	4	3	2.75	4	5	4	4.33333	2	2	2	3	2.25	2	2	3	2.33333
0.5	0.67	0.67	0.5	0.5	0.5	2	2	2	1	4	4	4	5	4.25	3	4	4	3.66667	5	5	4	5	4.75	4	2	6	4
0.5	0.5	0.67	0.5	0.5	0.5	2	2	2	5	3	3	4	3	3.25	3	4	4	3.66667	4	3	3	2	3	2	3	2	2.33333
0.5	0.5	0.67	0.5	0.5	0.5	2	2	2	1	5	5	5	5	5	5	5	5	5	5	5	5	2	4.25	2	3	3	2.66667
0.5	0.5	0.67	0.5	0.5	0.5	2	2	2	1	5	4	5	4	4.5	5	5	5	5	5	5	3	3	4	2	3	3	2.66667
0.67	0.67	0.5	0.5	0.5	0.5	2	2	2	1	4	5	3	3	3.75	3	3	3	3	3	3	3	3	3	2	2	2	2
0.67	0.67	0.5	0.5	0.5	0.5	2	2	2	5	3	6	3	4	4	4	5	3	4	6	4	6	5	5.25	5	5	5	5
0.67	0.5	0.5	0.5	0.5	0.5	2	2	2	2	3	4	5	4	4	3	3	4	3.33333	4	3	4	4	3.75	4	4	4	4
0.67	0.5	0.5	0.5	0.5	0.5	1	2	2	1	5	5	6	5	5.25	4	5	5	4.66667	6	5	6	4	5.25	5	5	5	5
0.67	0.5	0.5	0.5	0.5	0.5	2	2	2	1	3	3	3	4	3.25	3	3	3	3	4	3	3	6	4	6	6	6	6
0.5	0.5	0.5	0.5	0.5	0.5	2	2	2	1	5	3	4	4	4	4	4	5	4.33333	5	5	3	6	4.75	6	6	6	6
0.5	0.5	0.5	0.5	0.5	0.5	2	2	1	5	3	4	3	2	3	3	3	3	3	4	3	4	5	4	5	5	5	5
0.5	0.5	0.5	0.5	0.5	0.5	1	2	1	5	4	5	5	5	4.75	6	5	6	5.66667	6	5	5	5	5.25	3	3	5	3.66667
0.5	0.5	0.5	0.5	0.5	0.5	2	2	2	1	4	4	4	5	4.25	3	4	4	3.66667	5	6	5	5	5.25	5	5	5	5
0.5	0.5	0.5	0.5	0.5	0.5	2	2	2	1	3	4	4	4	3.75	4	4	4	4	4	5	3	4	4	2	3	2	2.33333
0.5	0.5	0.5	0.5	0.5	0.5	2	2	1	5	4	4	4	4	4	4	4	4	4	4	4	4	6	4.5	3	4	6	4.33333
0.33	0.5	0.5	0.5	0.5	0.5	2	2	1	1	4	5	6	4	4.75	4	4	4	4	6	5	5	6	5.5	6	6	6	6
0.83	0.5	0.67	0.33	0.5	0.5	2	2	2	2	6	6	6	4	5.5	5	5	5	5	5	6	6	3	5	2	3	3	2.66667
0.67	0.67	0.5	0.33	0.5	0.5	2	2	2	1	5	5	5	3	4.5	3	3	3	3	4	4	4	2	3.5	2	3	4	3
0.67	0.67	0.5	0.33	0.5	0.5	1	2	2	1	3	3	2	2	2.5	2	3	3	2.66667	2	3	4	6	3.75	6	6	6	6
0.5	0.67	0.5	0.33	0.5	0.5	1	2	1	3	2	5	4	5	4	2	2	2	2	4	4	2	2	3	2	3	2	2.33333
0.5	0.5	0.5	0.33	0.5	0.5	2	2	2	1	3	5	5	5	4.5	6	4	6	5.33333	5	6	2	3	4	3	2	3	2.66667
0.5	0.67	0.33	0.33	0.5	0.5	2	2	2	1	2	3	4	3	3	3	4	4	3.66667	4	2	2	5	3.25	5	6	5	5.33333
0.6	0.6	0.4	0.5	0.4	0.5	2	2	2	1	6	6	6	6	6	5	5	6	5.33333	6	6	6	2	5	2	2	1	1.66667
0.5	0.67	0.5	0.83	0.33	0.5	1	2	2	1	5	4	4	4	4.25	5	5	4	4.66667	5	4	5	5	4.75	4	4	3	3.66667
0.33	0.67	0.5	0.67	0.33	0.5	2	2	2	5	2	3	4	3	3	2	3	5	3.33333	4	2	3	5	3.5	5	4	6	5
0.67	0.83	0.67	0.5	0.33	0.5	2	2	2	1	3	4	4	1	3	3	3	3	3	3	2	4	2	2.75	3	2	5	3.33333
0.67	0.5	0.67	0.5	0.33	0.5	2	2	2	1	3	4	5	4	4	5	4	5	4.66667	5	4	5	1	3.75	5	5	4	4.66667
0.67	0.67	0.5	0.5	0.33	0.5	1	2	2	1	4	3	3	3	3.25	4	4	4	4	4	3	4	4	3.75	5	5	4	4.66667
0.67	0.5	0.67	0.33	0.33	0.5	2	2	2	1	3	4	5	3	3.75	3	5	3	3.66667	3	5	4	2	3.5	2	3	2	2.33333
0.5	0.67	0.33	0.33	0.33	0.5	1	2	2	1	4	3	2	1	2.5	2	2	2	2	2	2	3	2	2.25	4	5	2	3.66667
0.4	0.4	0.8	0.8	0.3	0.5	2	2	2	1	6	4	4	4	4.5	3	3	4	3.33333	4	4	5	6	4.75	3	3	6	4
0.3	0.6	0.5	0.7	0.3	0.5	2	2	2	1	3	4	5	4	4	3	3	4	3.33333	5	5	4	5	4.75	6	6	2	4.66667
0.9	0.7	0.7	0.6	0.3	0.5	2	2	2	3	3	4	4	3	3.5	4	4	4	4	5	5	5	2	4.25	1	5	5	3.66667
0.6	0.7	0.4	0.6	0.3	0.5	2	1	2	1	3	3	4	3	3.25	3	3	3	3	3	4	3	1	2.75	1	1	1	1
0.6	0.6	0.5	0.5	0.3	0.5	2	2	2	5	3	4	3	2	3	3	3	3	3	3	4	4	2	3.25	1	2	2	1.66667
0.4	0.6	0.5	0.5	0.3	0.5	2	2	2	1	5	5	5	5	5	5	5	5	5	5	5	5	2	4.25	4	5	5	4.66667
0.17	0.33	0.33	0.17	0.17	0.5	2	2	2	1	1	1	1	2	1.25	3	3	3	3	3	2	1	1	1.75	2	3	1	2
0.4	0.4	0.4	0.8	1	0.4	1	2	2	5	4	3	3	3	3.25	4	3	4	3.66667	3	4	4	3	3.5	4	4	3	3.66667
0.3	0.4	0.4	0.6	1	0.4	1	2	2	1	1	2	2	3	2	2	1	3	2	3	3	2	4	3	4	4	4	4
0.4	0.7	0.7	1	0.8	0.4	2	3	3	2	1	3	3	2	2.25	2	2	2	2	2	2	2	3	2.25	5	5	5	5
0.3	0.6	0.6	0.8	0.8	0.4	2	2	2	1	6	4	4	4	4.5	3	3	4	3.33333	4	4	5	2	3.75	2	3	2	2.33333
0.4	0.5	0.5	0.5	0.8	0.4	2	2	2	1	6	6	6	5	5.75	5	6	6	5.66667	6	6	6	6	6	4	5	6	5
0.6	0.5	0.6	0.6	0.7	0.4	2	3	2	1	3	3	3	4	3.25	5	4	4	4.33333	5	5	4	3	4.25	2	3	1	2
0.4	0.6	0.4	0.5	0.7	0.4	2	2	2	1	3	3	4	4	3.5	3	3	3	3	3	3	3	2	2.75	3	2	3	2.66667
0.6	0.4	0.3	0.4	0.7	0.4	2	2	2	1	6	5	4	6	5.25	4	4	5	4.33333	5	5	6	4	5	4	3	4	3.66667
0.8	0.6	0.5	0.6	0.6	0.4	1	2	1	1	5	6	6	5	5.5	5	5	6	5.33333	4	6	4	4	4.5	4	4	4	4
0.4	0.6	0.6	0.4	0.6	0.4	1	2	2	1	3	3	3	3	3	3	3	3	3	3	3	3	2	2.75	2	3	3	2.66667
0.3	0.4	0.5	0.4	0.6	0.4	2	2	2	1	4	4	4	4	4	4	4	4	4	4	4	4	4	4	3	2	5	3.33333
0.3	0.5	0.4	0.4	0.6	0.4	2	2	2	1	4	6	4	6	5	6	6	6	6	6	6	6	5	5.75	3	5	5	4.33333
0.6	0.5	0.5	0.6	0.5	0.4	1	2	2	1	4	4	4	3	3.75	4	3	4	3.66667	3	4	4	2	3.25	3	4	4	3.66667
0.4	1	0.5	0.7	0.3	0.4	2	2	1	1	4	3	4	4	3.75	4	4	4	4	3	4	4	3	3.5	3	4	3	3.33333
0.6	0.5	0.5	0.7	0.3	0.4	1	2	2	1	5	5	5	5	5	5	5	5	5	5	5	5	5	5	5	3	2	3.33333
0.3	0.5	0.7	0.6	0.3	0.4	2	2	2	1	4	4	4	4	4	3	4	3	3.33333	4	4	4	3	3.75	4	2	5	3.66667
0.3	0.8	0.5	0.6	0.3	0.4	2	2	2	1	5	5	3	3	4	3	5	4	4	4	5	5	5	4.75	4	4	5	4.33333
0.3	0.3	0.3	0.6	0.3	0.4	2	2	1	1	4	4	4	4	4	4	4	4	4	4	4	4	6	4.5	4	4	4	4
0.8	0.8	0.5	0.5	0.3	0.4	1	2	2	2	4	4	5	4	4.25	4	4	4	4	4	4	4	4	4	4	3	5	4
0.3	0.6	0.5	0.5	0.3	0.4	2	2	2	1	3	4	3	4	3.5	4	3	3	3.33333	3	4	4	1	3	2	2	2	2
0.2	1	0.5	0.6	0	0.4	1	2	2	1	3	4	3	3	3.25	4	3	3	3.33333	4	4	4	2	3.5	4	4	4	4
0.5	0.5	1	0.17	1	0.33	2	2	1	1	5	4	4	4	4.25	3	5	5	4.33333	4	5	4	3	4	4	3	4	3.66667
0.5	0.67	0.67	0.5	0.67	0.33	2	2	2	5	3	2	5	5	3.75	4	3	3	3.33333	5	3	3	5	4	5	6	5	5.33333
0.83	0.33	0.33	0.33	0.67	0.33	1	2	2	5	3	2	2	3	2.5	2	2	2	2	3	3	2	6	3.5	5	6	5	5.33333
0.33	0.5	0.5	0.17	0.67	0.33	2	2	2	1	3	3	3	2	2.75	4	4	3	3.66667	3	4	4	5	4	3	3	4	3.33333
0.67	0.83	0.5	0.33	0.5	0.33	1	2	2	1	2	2	3	2	2.25	2	3	2	2.33333	3	3	3	3	3	2	3	3	2.66667
0.5	0.33	0.33	0.33	0.5	0.33	2	2	2	1	3	3	4	3	3.25	3	4	3	3.33333	3	4	3	4	3.5	4	4	4	4
0.83	0.67	0.83	0.5	0.33	0.33	1	2	1	1	4	4	4	4	4	4	4	4	4	4	4	4	5	4.25	5	5	5	5
0.67	0.67	0.5	0.33	0.33	0.33	1	2	2	5	5	4	5	5	4.75	4	5	5	4.66667	4	5	6	2	4.25	4	3	2	3
0.5	0.67	0.5	0.33	0.33	0.33	2	2	2	3	4	3	3	3	3.25	3	3	3	3	4	3	3	5	3.75	5	5	5	5
0.33	0.5	0.5	0.33	0.33	0.33	1	2	2	1	5	4	4	4	4.25	5	4	5	4.66667	5	4	4	1	3.5	2	2	2	2
0.33	0.33	0.33	0.33	0.33	0.33	2	2	1	5	5	4	5	4	4.5	5	4	5	4.66667	4	5	4	5	4.5	5	5	5	5
0.67	0.67	0.67	0.33	0.17	0.33	2	2	2	4	5	4	5	4	4.5	4	4	4	4	5	5	5	2	4.25	2	2	3	2.33333
0.5	0.5	0.33	0.17	0.17	0.33	2	2	2	1	3	2	3	1	2.25	2	2	2	2	3	3	3	5	3.5	3	3	3	3
0.6	0.5	0.5	0.5	1	0.3	2	3	3	3	4	4	4	5	4.25	4	5	4	4.33333	3	3	4	4	3.5	4	3	5	4
0.6	0.5	0.4	0.5	0.9	0.3	2	2	2	5	2	3	1	3	2.25	2	2	3	2.33333	5	3	5	5	4.5	5	5	5	5
0.6	0.7	0.5	0.4	0.8	0.3	2	3	2	1	5	5	6	6	5.5	6	6	5	5.66667	5	5	6	2	4.5	3	2	2	2.33333
0.4	0.8	0.4	0.4	0.8	0.3	2	2	2	5	3	4	3	4	3.5	5	5	4	4.66667	4	4	5	5	4.5	3	3	5	3.66667
0.4	0.7	0.4	0.4	0.8	0.3	2	2	2	1	4	4	4	4	4	5	5	4	4.66667	4	6	6	6	5.5	5	5	5	5
0.6	0.6	0.4	0.4	0.8	0.3	2	3	1	2	3	4	5	4	4	3	5	4	4	3	4	4	4	3.75	4	3	5	4
0.6	0.5	0.4	0.4	0.8	0.3	2	2	2	1	3	5	5	3	4	3	5	3	3.66667	5	6	3	3	4.25	3	3	3	3
0.4	0.5	0.4	0.4	0.8	0.3	2	2	2	5	4	5	6	4	4.75	4	4	4	4	6	5	5	5	5.25	5	5	5	5
0.3	0.5	0.4	0.4	0.8	0.3	2	2	2	1	5	5	4	3	4.25	3	4	4	3.66667	3	4	4	5	4	3	4	5	4
0.3	0.4	0.4	0.4	0.8	0.3	2	2	1	5	4	5	5	3	4.25	5	5	5	5	5	5	5	4	4.75	4	3	3	3.33333
0.3	0.3	0.3	0.4	0.8	0.3	2	2	1	1	3	3	3	3	3	3	3	3	3	3	3	3	3	3	4	4	3	3.66667
0.4	0.7	0.5	0.3	0.8	0.3	2	2	2	3	4	4	4	3	3.75	3	4	4	3.66667	3	3	4	4	3.5	3	3	3	3
0.4	0.7	0.4	0.3	0.8	0.3	2	3	2	1	4	4	6	5	4.75	4	4	3	3.66667	5	2	3	4	3.5	4	4	4	4
0.3	0.3	0.4	0.3	0.8	0.3	1	2	2	2	3	4	1	3	2.75	4	3	4	3.66667	4	3	3	2	3	1	1	1	1
0.6	0.7	0.3	0.3	0.8	0.3	2	2	2	1	3	3	4	4	3.5	3	3	3	3	3	3	3	3	3	2	3	3	2.66667
0.6	0.6	0.3	0.3	0.8	0.3	2	2	2	1	2	2	3	3	2.5	2	3	2	2.33333	3	2	2	4	2.75	3	4	4	3.66667
0.8	0.5	0.3	0.3	0.8	0.3	2	2	2	1	1	3	2	3	2.25	3	3	2	2.66667	3	3	2	3	2.75	4	3	4	3.66667
0.8	0.5	0.3	0.3	0.8	0.3	2	2	2	1	2	2	2	2	2	2	2	2	2	2	2	2	5	2.75	5	5	5	5
0.8	0.5	0.3	0.3	0.8	0.3	2	2	2	4	2	4	4	3	3.25	4	3	4	3.66667	4	4	3	4	3.75	4	3	5	4
0.4	0.5	0.3	0.3	0.8	0.3	2	2	2	3	4	5	6	4	4.75	4	4	4	4	6	5	5	3	4.75	5	5	4	4.66667
0.4	0.5	0.3	0.3	0.8	0.3	1	2	2	1	4	3	4	4	3.75	3	4	4	3.66667	4	3	4	5	4	3	4	5	4
0.3	0.5	0.3	0.3	0.8	0.3	2	2	2	1	3	3	3	4	3.25	3	3	3	3	4	3	3	2	3	2	3	3	2.66667
0.6	0.4	0.3	0.3	0.8	0.3	2	2	2	1	3	5	4	5	4.25	4	5	4	4.33333	5	5	4	3	4.25	2	2	3	2.33333
0.3	0.3	0.3	0.3	0.8	0.3	2	2	2	1	1	2	2	1	1.5	2	3	2	2.33333	2	2	2	4	2.5	4	4	4	4
0.9	0.8	0.6	0.6	0.7	0.3	2	2	2	1	5	5	4	5	4.75	3	2	4	3	4	3	6	4	4.25	4	4	5	4.33333
0.3	0.5	0.5	0.5	0.7	0.3	1	2	1	1	3	2	2	5	3	5	6	6	5.66667	5	6	6	5	5.5	5	5	5	5
0.7	0.8	0.5	0.4	0.7	0.3	1	2	2	1	3	1	2	3	2.25	3	2	3	2.66667	1	3	1	4	2.25	4	4	5	4.33333
0.6	0.7	0.5	0.4	0.7	0.3	2	2	2	1	5	6	4	5	5	6	5	3	4.66667	5	6	6	5	5.5	2	3	6	3.66667
0.9	0.9	0.4	0.4	0.7	0.3	1	2	2	1	4	4	4	3	3.75	3	4	4	3.66667	3	5	4	5	4.25	3	3	5	3.66667
0.4	0.8	0.4	0.4	0.7	0.3	2	2	1	1	4	5	5	5	4.75	4	5	3	4	2	6	2	3	3.25	4	3	4	3.66667
0.3	0.7	0.4	0.4	0.7	0.3	2	2	2	1	3	2	3	4	3	3	5	2	3.33333	4	3	5	6	4.5	6	5	6	5.66667
0.6	0.6	0.4	0.4	0.7	0.3	1	2	2	1	3	3	4	4	3.5	3	4	4	3.66667	4	4	3	4	3.75	3	1	4	2.66667
0.6	0.5	0.4	0.4	0.7	0.3	1	2	2	1	2	3	3	2	2.5	4	3	5	4	2	2	3	4	2.75	4	3	3	3.33333
0.3	0.4	0.4	0.4	0.7	0.3	2	2	2	1	3	4	4	3	3.5	4	5	5	4.66667	5	4	3	5	4.25	5	5	5	5
0.7	0.5	0.3	0.4	0.7	0.3	1	2	2	1	4	4	4	5	4.25	5	5	5	5	4	4	4	3	3.75	3	1	3	2.33333
0.4	0.8	0.4	0.3	0.7	0.3	2	2	2	1	4	4	3	3	3.5	4	3	3	3.33333	4	4	3	6	4.25	2	2	3	2.33333
0.9	0.8	0.3	0.3	0.7	0.3	2	2	2	1	5	5	6	6	5.5	6	6	6	6	5	5	5	6	5.25	5	5	6	5.33333
0.7	0.8	0.3	0.3	0.7	0.3	2	2	2	1	2	3	2	2	2.25	2	2	3	2.33333	3	2	2	4	2.75	4	6	4	4.66667
0.6	0.8	0.3	0.3	0.7	0.3	2	2	2	1	3	4	4	4	3.75	4	4	4	4	4	4	5	2	3.75	5	3	3	3.66667
0.4	0.7	0.3	0.3	0.7	0.3	2	2	2	1	3	3	3	4	3.25	4	4	4	4	3	2	4	3	3	4	3	3	3.33333
0.4	0.5	0.3	0.3	0.7	0.3	1	2	2	5	4	6	5	5	5	4	5	6	5	6	6	6	3	5.25	3	3	6	4
0.6	0.5	0.5	0.6	0.6	0.3	2	2	2	4	4	5	4	5	4.5	5	5	5	5	5	5	5	5	5	5	5	5	5
0.6	0.7	0.4	0.5	0.6	0.3	2	2	2	1	5	6	6	5	5.5	5	6	5	5.33333	5	5	5	4	4.75	4	4	4	4
0.4	0.9	0.4	0.4	0.6	0.3	2	2	1	1	2	2	2	2	2	2	2	3	2.33333	2	2	2	2	2	1	2	1	1.33333
0.4	0.8	0.4	0.4	0.6	0.3	1	2	2	1	3	3	3	3	3	3	3	3	3	4	3	3	6	4	3	6	6	5
0.9	0.7	0.4	0.4	0.6	0.3	2	2	2	1	4	4	3	3	3.5	4	4	5	4.33333	5	5	3	4	4.25	2	2	4	2.66667
0.3	0.5	0.4	0.4	0.6	0.3	2	2	2	1	4	4	3	3	3.5	3	4	4	3.66667	3	4	3	2	3	2	2	2	2
0.4	0.4	0.4	0.4	0.6	0.3	1	2	2	1	3	3	4	4	3.5	3	2	3	2.66667	3	4	2	3	3	3	3	3	3
0.3	0.5	0.3	0.4	0.6	0.3	1	2	2	1	5	5	5	5	5	5	5	5	5	5	5	5	2	4.25	3	2	2	2.33333
0.4	0.6	0.4	0.3	0.6	0.3	2	2	2	1	4	4	4	4	4	5	4	3	4	5	4	5	3	4.25	3	3	3	3
0.3	0.6	0.4	0.3	0.6	0.3	2	3	3	3	4	5	5	4	4.5	3	4	4	3.66667	5	5	5	5	5	5	3	4	4
0.6	0.8	0.4	0.5	0.5	0.3	2	2	1	1	2	2	2	2	2	2	2	2	2	3	2	2	4	2.75	4	4	4	4
0.4	0.5	0.5	0.4	0.5	0.3	1	3	2	1	3	2	3	3	2.75	3	3	3	3	3	3	3	2	2.75	2	2	2	2
0.7	0.6	0.4	0.4	0.5	0.3	1	2	2	1	6	5	4	6	5.25	4	4	5	4.33333	5	5	6	2	4.5	1	2	2	1.66667
0.6	0.5	0.4	0.4	0.5	0.3	2	2	2	5	5	5	5	5	5	5	5	5	5	5	5	5	3	4.5	2	3	2	2.33333
0.3	0.5	0.4	0.3	0.5	0.3	1	3	2	1	4	4	4	4	4	4	4	4	4	3	4	4	4	3.75	3	4	4	3.66667
0.4	0.6	0.3	0.3	0.5	0.3	2	2	2	1	5	5	5	5	5	5	5	5	5	5	5	5	2	4.25	2	2	2	2
0.4	0.5	0.3	0.3	0.5	0.3	2	2	2	2	3	3	2	2	2.5	2	2	3	2.33333	3	3	3	5	3.5	5	5	5	5
0.3	0.5	0.3	0.3	0.5	0.3	2	2	2	1	4	4	3	5	4	4	4	3	3.66667	5	5	4	5	4.75	2	2	5	3
0.3	0.3	0.3	0.3	0.5	0.3	1	2	2	1	1	1	1	1	1	2	2	1	1.66667	1	1	1	5	2	5	5	4	4.66667
0.3	0.3	0.3	0.3	0.5	0.3	2	2	2	1	3	1	2	3	2.25	3	2	3	2.66667	1	3	1	6	2.75	6	6	6	6
0.9	0.6	0.5	0.4	0.4	0.3	2	3	1	1	3	4	3	3	3.25	3	4	3	3.33333	4	4	3	3	3.5	3	3	4	3.33333
0.4	0.7	0.4	0.4	0.4	0.3	2	2	2	1	6	6	5	6	5.75	6	6	6	6	6	6	6	2	5	2	2	2	2
0.3	0.5	0.4	0.4	0.4	0.3	2	2	2	1	4	4	4	4	4	3	3	3	3	4	3	5	6	4.5	1	6	6	4.33333
0.8	0.6	0.6	0.8	0.3	0.3	2	2	2	1	3	3	3	4	3.25	3	4	3	3.33333	4	3	4	3	3.5	4	3	3	3.33333
0.6	0.6	0.7	0.6	0.3	0.3	2	2	1	1	2	5	4	3	3.5	3	4	4	3.66667	4	4	4	5	4.25	4	3	5	4
0.6	0.8	0.5	0.5	0.3	0.3	2	2	2	1	2	1	1	2	1.5	2	2	2	2	2	2	2	5	2.75	5	4	4	4.33333
0.3	0.5	0.4	0.5	0.3	0.3	1	2	2	1	3	2	5	6	4	2	4	2	2.66667	4	3	4	2	3.25	2	3	3	2.66667
0.3	0.7	0.3	0.5	0.3	0.3	1	2	2	1	4	6	5	6	5.25	6	6	6	6	6	6	6	2	5	3	3	1	2.33333
0.6	0.5	0.5	0.4	0.3	0.3	2	2	2	1	3	5	4	4	4	5	4	4	4.33333	4	5	5	4	4.5	3	4	5	4
0.4	1	0.4	0.4	0.3	0.3	1	2	1	1	3	4	4	3	3.5	3	4	4	3.66667	4	4	4	4	4	3	5	6	4.66667
0.6	0.9	0.4	0.4	0.3	0.3	1	2	2	1	5	5	5	5	5	5	5	5	5	5	5	5	5	5	5	5	5	5
0.6	0.7	0.4	0.4	0.3	0.3	1	2	2	1	6	4	4	4	4.5	3	3	4	3.33333	4	4	5	2	3.75	2	2	2	2
0.4	0.6	0.4	0.4	0.3	0.3	2	2	2	1	3	3	3	3	3	4	3	5	4	3	4	4	5	4	5	5	5	5
0.6	0.5	0.4	0.4	0.3	0.3	2	2	2	1	1	1	1	2	1.25	2	2	1	1.66667	2	1	1	4	2	4	4	4	4
0.4	0.8	0.4	0.3	0.3	0.3	2	2	2	1	3	3	3	3	3	3	3	3	3	3	3	3	4	3.25	3	3	5	3.66667
0.4	0.5	0.4	0.3	0.3	0.3	1	2	2	1	3	2	2	2	2.25	2	2	2	2	3	2	3	5	3.25	5	5	3	4.33333
0.3	0.3	0.4	0.3	0.3	0.3	1	2	2	4	6	6	6	6	6	1	6	1	2.66667	6	6	6	6	6	6	6	6	6
0.3	0.3	0.3	0.3	0.3	0.3	2	2	2	1	3	3	4	3	3.25	4	3	3	3.33333	4	4	5	4	4.25	3	4	5	4
0.7	0.8	0.4	0.4	0.2	0.3	2	2	2	1	3	4	4	5	4	5	5	4	4.66667	4	4	4	3	3.75	2	4	2	2.66667
0.8	0.8	0.8	0.3	0	0.3	2	2	2	1	4	4	4	4	4	5	5	4	4.66667	4	6	6	5	5.25	3	4	4	3.66667
0.8	0.6	0.5	0.3	0	0.3	1	3	1	1	4	4	4	5	4.25	4	4	4	4	4	4	4	3	3.75	2	2	3	2.33333
0.7	0.1	0.1	0.1	0	0.3	1	2	2	1	4	4	4	5	4.25	3	3	2	2.66667	4	3	2	5	3.5	4	5	5	4.66667
0.9	0.6	0.5	0	0	0.3	1	2	2	1	2	2	2	1	1.75	1	4	2	2.33333	2	2	2	3	2.25	3	3	3	3
0.2	0.8	0.5	0.5	0.8	0.2	2	2	2	1	5	5	5	5	5	5	5	5	5	5	5	5	3	4.5	3	3	3	3
0.6	1	0.3	0.3	0.6	0.2	2	2	2	1	1	3	3	2	2.25	2	2	2	2	3	3	3	5	3.5	2	5	2	3
1	0.6	0.5	0	0.1	0.2	1	2	2	5	4	2	2	3	2.75	3	2	2	2.33333	2	2	2	3	2.25	4	4	4	4
0.6	0.8	0.6	0.9	0	0.2	2	2	2	1	5	4	5	5	4.75	4	5	4	4.33333	4	5	4	6	4.75	3	3	5	3.66667
0.9	0.6	0.6	0.8	0	0.2	1	2	2	5	3	4	4	4	3.75	3	4	4	3.66667	3	4	4	1	3	4	2	2	2.66667
0.6	0.7	0.4	0.4	0	0.2	1	2	2	1	3	3	4	3	3.25	4	3	3	3.33333	4	5	5	5	4.75	4	5	4	4.33333
0.67	0.5	0.67	0.17	0.5	0.17	1	2	2	1	4	4	4	4	4	4	4	4	4	5	4	5	5	4.75	5	2	4	3.66667
0.5	0.5	0.33	0.17	0.33	0.17	1	2	2	1	5	5	5	4	4.75	4	4	4	4	5	5	5	5	5	5	5	5	5
0.33	0.5	0.33	0.17	0.33	0.17	1	2	2	1	2	2	2	2	2	2	2	2	2	2	2	2	3	2.25	3	3	3	3
0.33	0.33	0.33	0.67	0.17	0.17	1	2	2	1	3	3	3	3	3	3	3	3	3	3	3	3	3	3	4	4	4	4
0.33	0.17	0.17	0.17	0.17	0.17	1	2	2	1	1	4	3	2	2.5	2	2	1	1.66667	3	2	3	6	3.5	6	6	5	5.66667
0.9	0.9	0.5	0.1	0.2	0.1	2	2	1	3	4	4	4	4	4	5	5	4	4.66667	4	6	6	1	4.25	2	2	2	2
0.2	0.6	0.2	0.1	0.2	0.1	1	2	2	1	3	2	1	1	1.75	2	2	3	2.33333	1	2	3	1	1.75	2	2	3	2.33333
0.4	0.5	0.2	0.1	0.1	0.1	1	3	3	1	1	1	3	2	1.75	2	2	2	2	2	2	1	2	1.75	2	3	2	2.33333
0.4	0.2	0.2	0.1	0.1	0.1	2	2	2	5	1	1	3	2	1.75	2	2	2	2	2	2	1	3	2	2	4	3	3
1	0.9	0.5	0	0	0.1	2	2	2	5	2	2	2	1	1.75	3	3	1	2.33333	1	1	1	5	2	5	3	3	3.66667
0.3	0.3	0.4	0.9	0	0	1	2	2	1	3	2	4	3	3	4	4	4	4	4	3	4	6	4.25	4	6	6	5.33333
0.3	0.6	0.6	0.6	0	0	2	2	2	1	3	1	2	3	2.25	3	2	3	2.66667	1	3	1	5	2.5	5	4	4	4.33333
0.3	0.8	0.3	0.3	0	0	1	2	2	1	3	3	3	3	3	3	3	4	3.33333	4	3	4	5	4	5	5	5	5
0.4	0.5	1	0	0	0	2	2	2	5	2	2	3	2	2.25	2	2	3	2.33333	3	2	2	4	2.75	3	3	4	3.33333
0.8	0.6	0.8	0	0	0	2	2	1	1	4	3	5	5	4.25	4	4	4	4	5	6	6	1	4.5	1	2	1	1.33333
0.4	0.6	0.6	0	0	0	2	2	2	1	1	1	1	1	1	1	1	1	1	1	2	2	5	2.5	5	5	4	4.66667
0.4	0.5	0.6	0	0	0	2	2	1	5	3	3	3	2	2.75	2	2	3	2.33333	3	3	3	5	3.5	3	4	4	3.66667
0.4	0.9	0.3	0	0	0	2	2	2	1	3	1	2	3	2.25	3	2	3	2.66667	1	3	1	4	2.25	4	5	5	4.66667
